# Supplementary material for: HER2-Targeted Immunotherapy and Combined Protocols Showed Promising Antiproliferative Effects in Feline Mammary Carcinoma Cell-Based Models
Source: Cancers (Basel). 2021 Apr 21;13(9):2007. doi: 10.3390/cancers13092007 (PMC8122524; doi:10.3390/cancers13092007)
Supplement: Supplementary file 1 [file cancers-13-02007-s001.zip]

Archive with 1 entries (1 files):
- cancers-1151266-supplementary.pdf
